# Supplementary material for: Argon does not affect cerebral circulation or metabolism in male humans
Source: PLoS One. 2017 Feb 16;12(2):e0171962. doi: 10.1371/journal.pone.0171962 (PMC5313187; doi:10.1371/journal.pone.0171962)
Supplement: S1 File — No legend. (XLSX) [file pone.0171962.s001.xlsx]

## Sheet: Table_All
Nr	ID	Gender	Age	Weight	Lenght	BSA	Baseline = 0	HR_0	MAP_0	Temp_0	Hb_0	SO2_a_0	SO2_jv_0	PO2_a_0	PO2_jv_0	PCO2_a_0	PCO2_jv_0	pH_a_0	pH_jv_0	SBC_a_0	SBC_jv_0	BE_a	BE_jv_0	Na_0	K_0	Gluc_a_0	Gluc_jv_0	Lac_a_0	Lac_jv_0	Vmean_0	FI_0	ZFP_0	CPPe_0	RAP_0	CaO2_0	CjvO2_0	ajvDO2_0	ajvDgluc_0	ajvDlac_0	Argon = 1	HR_1	MAP_1	Temp_1	Hb_1	SO2_a_1	SO2_jv_1	PO2_a_1	PO2_jv_1	PCO2_a_1
1	614588_4	m	50	79	173	1.92948		artefacts			12.95	93.3	64.1	80	38	43.9	50.4	7.357	7.319	24.7	24.3	-2	0.1	140	3.9	75	74	0.47	0.56	artefacts					17.0425	11.6561	5.38635	1	-0.09		data excluded from analysis due te artefacts in the baseline measurement			13.025	91.5	69.6	75	43	50
2	536578_3	m	48	91	186	2.15951		67	71.25	35.2	13.7	94.9	59.6	84	40	42	52.1	7.363	7.306	24.4	25	-0.6	0.1	144	4.15	68	62	0.53	0.56	41	317.27	10.6255	60.3745	1.50374	18.3322	11.4736	6.85858	6	-0.03		66	71	35.2	13.65	93	61.5	115	38	44.9
3	639727_1	m	51	79.5	176	1.95893		52.6667	54	35.1	12.35	95.5	68.5	104	43	44.9	52.7	7.325	7.278	23.5	23	-1.8	-1.7	145	4.4	65	55	0.4	0.41	46.5	287.985	17.9386	34.5614	0.776171	16.7164	11.8924	4.82405	10	-0.01		52.5	47.5	34.7	12.65	92.1	68.3	78	43	49.9
4	642574_7	m	58	88.7	173	2.03		45	65.3333	35.6667	12.45	98.1	57.5	135	33	39.5	53.1	7.393	7.334	25	25.9	0.1	2.4	142	4.15	75	63	0.5	0.54	39	269.42	21.5278	43.9722	1.12836	17.3952	10.053	7.34223	12	-0.04		42.6667	60.3333	35.5333	12.45	96.1	59.3	89	34	44.3
5	643561_0	m	59	79	172	1.92		59.6667	70.3333	35.45	9.8	96.1	58.3	148	36	42.6	51.1	7.333	7.307	23.2	23.8	-2.3	-0.4	143	4.2	78	68	0.49	0.5	30.5	96.28	11.3912	59.6088	2.08068	13.5495	8.05323	5.49632	10	-0.01		58	69	35.3	9.95	95.1	60.2	101	37	44.5
6	655060_6	m	63	78	172	1.91102		52.6667	95	35.9	13	97	58.8	145	35	43.3	53.8	7.357	7.323	24.7	26.3	-0.4	1.9	142.5	4.7	73	72	0.53	0.63	36	126.115	11.798	83.202	2.34742	17.9774	10.7337	7.24374	1	-0.1		52.75	89.25	35.8	13.1	96.1	62.1	104	37	46.8
7	655458_x	m	65	64	165	1.70478		43.3333	69.6667	35.3	12.2	97	54.3	163	32	42.4	53.5	7.379	7.307	25.4	24.4	0.6	0.6	143.5	4.5	86	82	0.7	0.72	artefacts					16.9546	9.30739	7.64717	4	-0.02		45	75.3333	35.3	12.35	94.7	56.5	85	34	46.4
8	656571_9	m	58	70	164	1.76317		57.3333	60.6667	35.6667	12.05	97.2	62	147	37	42.5	52.5	7.358	7.323	24.4	25.2	-0.7	1.4	143	4.4	60	56	0.4	0.48	32.5	219.685	16.9737	44.0263	1.37357	16.7362	10.4994	6.23682	4	-0.08		54.6667	58.3333	35.4	12.1	96.8	61.3	107	36	44.4
9	659318_6	m	60	78	178	1.95912		57	63	35.5	11.15	96.7	53.5	175	31	43.1	52.4	7.383	7.321	26	24.8	1.2	1.2	143	4.5	58	54	0.62	0.73	31.5	104.58	21.5469	41.9531	1.32664	15.5295	8.3878	7.14175	4	-0.11		54.3333	57.6667	35.2	10.95	97.1	52.8	129	31	41.1
10	659580_4	m	49	67	173	1.799		73.3333	87.3333	35.7667	12.65	98.4	59.8	182	36	42.9	54.2	7.361	7.307	24.7	24.7	-0.4	0.9	142	4	92	71	0.49	0.46	28	85.265	16.3834	70.6166	2.67535	17.8664	10.6265	7.23983	21	0.03		71	87.3333	35.6	12.35	97.9	62.8	133	38	43.9
11	655759_7	m	57	93	176	2.09396		71.3333	79.6667	35.6	12.15	96.6	50.1	104	29	30.1	40.4	7.466	7.394	24.7	24.4	-0.4	0.7	144.5	4.1	77	68	0.6	0.64	37	198.22	20.9165	59.0835	1.67776	16.6367	8.55104	8.08565	9	-0.04		65.5	79	35.85	12.35	94.1	49.3	73	29	30.4
12	661331_4	m	59	80	178	1.98031		50.5	86.25	35.675	13.9	96.9	61	105	31	32.7	41	7.495	7.438	27.4	27.3	3.2	4.1	144	3.95	79	62	0.72	0.78	28	108.785	22.317	64.683	2.37592	19.0475	11.8819	7.16564	17	-0.06		48.5	89.75	35.5	14.15	96.2	61.3	100	31	33.6
13	661933_9	m	61	76	175	1.91388		61	98	35.6	12.85	97.6	45.7	148	25	30.4	42.3	7.453	7.368	24.2	23.5	-0.9	-0.2	144	4.3	69	57	0.49	0.55	68	304.485	21.7726	76.2274	1.12306	17.8916	8.24021	9.65142	12	-0.06		61	98.6667	35.4	12.7	97	47.5	109	26	30.9
14	663038_3	m	55	73	170	1.84227		64.5	92.25	35.425	12.7	94.2	36.6	110	24	32.2	46	7.482	7.412	26.5	27.4	1.9	4.9	141.5	4.1	73	60	0.51	0.44	19	57.16	44.1258	47.8742	2.50518	16.9701	6.5354	10.4347	13	0.07		64.5	77	35.6	12.65	93.4	36.3	100	23	32.1
15	367868_7	m	52	75	173	1.88734		45	78.25	35.8	12.4	97.7	58.7	133	33	30	38.4	7.467	7.414	24.7	24.9	-0.3	1	142.5	5.75	82	71	0.65	0.7	36	91.12	19.7373	57.7627	1.60643	17.2519	10.2198	7.03204	11	-0.05		44	75.25	35.5	12.3	97.8	62.9	121	35	30.3
16	623784_3	m	51	82.5	171	1.94886		68	83	35.9	15.1	97	45.5	152	30	35.4	49.5	7.422	7.341	24.9	24.9	-0.1	1.3	140.5	4.45	90	74	0.86	0.72	25	118.27	36.5654	46.4346	1.80499	20.8305	9.64299	11.1875	16	0.14		68.25	82.25	35.8	15.05	96.2	46.4	116	30	35.2
17	444584_4	m	52	83	175	1.9869		67	76.75	37.1	10.75	95.9	43.9	125	28	36.7	46.9	7.411	7.329	24.9	23.2	-0.1	-0.7	139	3.9	86	77	0.47	0.55	48.5	118.755	11.9451	66.0549	1.3877	14.7174	6.64656	8.0708	9	-0.08		68.25	71	37	10.85	95.6	40.3	116	26	34
18	667478_x	m	42	97	184	2.20159		69.5	81.75	35.9	12.75	95.8	38.1	121	22	30.7	41.1	7.496	7.427	26.5	26.1	1.9	3.4	142	3.9	85	68	0.68	0.7	34.5	78.61	10.8011	71.1989	2.10042	17.3533	6.82047	10.5328	17	-0.02		64.75	77.25	35.7	12.65	95.7	36	105	21	29.9
19	669009_2	m	52	85	178	2.032		56.25	95.5	36.1	13.85	95.2	46	191	27	39.9	51.2	7.43	7.37	27.3	27.1	2.9	4.3	142	3.9	97	85	0.91	0.95	27.5	129.93	15.0942	80.4058	3.02173	18.9195	8.93939	9.98014	12	-0.04		56.5	99.75	36	14.1	95.9	37.2	156	23	36.7
20	669768_2	m	60	78	160	1.8134		42.5	67	34.7667	13.2	94.3	43.4	76	26	32	40.4	7.443	7.386	24.4	23.8	-0.6	0.1	142.5	4	82	69	0.4	0.52	23	63.15	28.914	38.086	1.59677	17.5378	8.04363	9.49413	13	-0.12		42.5	65.25	34.6	12.8	92	41.4	68	25	31.8
21	564377_5	m	62	68	163	1.73388		53	53.5	35	13.95	96.3	49.3	109	29	33	44.8	7.45	7.377	25.2	25.2	0.3	1.7	141.5	4.05	77	67	0.59	0.71	20.5	212.87	24.9737	28.5263	1.34159	19.011	9.64942	9.36154	10	-0.12		48.5	52.5	35	13.85	95.6	49	109	28	32.5
22	664240_3	m	41	71	174	1.85161		64.25	60	34.8	12.45	97.2	40.8	96	23	30.6	43.2	7.51	7.418	27.1	26.6	2.8	3.9	140.5	4.3	74	64	0.56	0.64	43.5	170.295	11.4852	48.5148	1.14675	17.1185	7.13194	9.9866	10	-0.08		62	57.5	34.7	12.75	96.3	40.1	85	23	30.5
23	641556_3	m	65	75	168	1.84764		50.25	71.75	35.9	14.65	98.7	44.9	163	26	32.4	45.4	7.446	7.359	24.8	24.2	-0.2	0.7	141	4.8	68	57	1.06	1.06	32	137.925	22.1892	49.8108	1.5377	20.6041	9.22381	11.3803	11	0		49.75	77.25	35.85	14.6	97.8	41.4	123	25	31.5
24	677535_7	m	54	76	168	1.85807		62.75	69.75	35.575	10.8	98.2	37	182	23	32.8	44.4	7.479	7.39	26.7	25.4	2.2	2.4	140	4.55	68	52	0.51	0.63	51	313.01	20.6149	48.8851	0.979723	15.306	5.62574	9.68024	16	-0.12		60	70.5	35.375	10.8	98.2	36.3	165	23	29
25	693031_x	m	excluded
26	397096_5	m	65	67	175	1.81406		51	73.75	34.9	12.35	98.2	34.9	175	22	33.5	48	7.488	7.369	25.9	25.5	1.2	2.7	145.5	4.5	74	64	0.56	0.66	59.5	193.76	16.7836	57.7164	0.982161	17.4	6.05931	11.3407	10	-0.1		50.25	78	34.85	12.2	98.2	38	185	23	33.5
27	697406_6	m	57	78	178	1.95912		45.5	69.25	34.875	12.95	97.3	59.8	180	35	35.7	41.7	7.459	7.382	26.9	24.6	2.5	0.5	145	4.55	82	76	0.5	0.64	34	74.195	17.8711	51.6289	1.53659	18.0725	10.8728	7.19969	6	-0.14		43.75	81.5	34.7	12.95	97	56.5	148	31	35.6
28	089275_0	m	49	85	178	2.032		68.25	65.25	36.275	15.05	95.9	41.8	88	28	34.3	48.4	7.445	7.357	25.5	25.3	0.8	2	147	4.5	73	62	0.39	0.51	26	102.18	19.1536	46.3464	1.81058	20.3346	8.83115	11.5034	11	-0.12		63	62.5	36.075	14.9	93.9	37.7	72	26	33.7
29	060547_6	m	59	72	173	1.85488		68.75	66.5	35.65	9.55	97.4	43.3	140	26	29.7	41.9	7.511	7.415	26.7	26.1	2.3	2.9	141.5	4.1	82	70	0.68	0.89	31	132.775	18.818	47.682	1.57319	13.3634	5.82846	7.5349	12	-0.21		65.75	65.5	35.275	9.4	96.1	37.1	87	23	29.1
30	703025_8	m	59	85	182	2.06501		52.75	79.25	36.1	13.8	97.9	38.7	262	24	27.7	43.3	7.508	7.395	25.6	25.4	0.8	2.2	147.5	3.9	87	73	0.78	0.84	33	36.135	36.2463	43.2537	1.30867	19.5914	7.49783	12.0935	14	-0.06		52	81.25	36	13.8	97.2	34.3	120	22	26.1
[truncated: 23 more columns]
